# Supplementary material for: Whitebark Pine, Population Density, and Home-Range Size of Grizzly Bears in the Greater Yellowstone Ecosystem
Source: PLoS One. 2014 Feb 10;9(2):e88160. doi: 10.1371/journal.pone.0088160 (PMC3919729; doi:10.1371/journal.pone.0088160)
Supplement: Appendix S2 — Data used in analyses of home-range size of grizzly bears in the Greater Yellowstone Ecosystem. (XLSX) [file pone.0088160.s003.xlsx]

## Sheet: Sheet1
ID	IDYEAR	Year	Sex	Cohort	Period	LCHkm2	lnLCHkm2	LCHpwbadj	zLCHpwbadj	DenLCH	sqrtDenLCH	zDenLCH	zsqrtDenLCH	MCP95km2	lnMCPkm2	MCPpwbadj	zMCPpwbadj	DenMCP	sqrtDenMCP	zDenMCP	zsqrtDenMCP
1	11999	1999	M	5	0	630.988	6.44729	0.0530056	-0.210379	13.1	3.61939	-0.27557	-0.188926	1139.04	7.03794	0.0469394	-0.238217	13.49	3.67287	-0.251931	-0.173071
2	21994	1994	F	3	0	212.618	5.3595	0.131009	-0.140482	14.13	3.75899	0.104655	0.142676	67.175	4.2073	0.235979	0.182272	14.02	3.74433	0.0929182	0.131683
3	31989	1989	F	3	0	33.3994	3.50854	0.249502	0.187355	11.56	3.4	-0.191114	-0.151446	31.37	3.44585	0.209962	0.104513	11.49	3.38969	-0.198327	-0.15966
3	31991	1991	F	3	0	26.6501	3.28279	0.0299703	-0.420029	11.87	3.44529	-0.155438	-0.114343	24.865	3.21346	0.0386943	-0.407371	11.92	3.45254	-0.148827	-0.108031
3	31994	1994	F	2	0	22.3741	3.1079	0.0359509	-0.403483	16.2	4.02492	0.342882	0.360556	25.355	3.23298	0.046553	-0.383883	15.98	3.9975	0.318547	0.339667
3	31995	1995	F	3	0	24.9603	3.21729	0.0535597	-0.354764	17.21	4.14849	0.459118	0.461799	45.305	3.81342	0.0570266	-0.35258	17.3	4.15933	0.470501	0.472611
3	31996	1996	F	3	0	33.3994	3.50854	0.249502	0.187355	17.21	4.14849	0.459118	0.461799	26.4706	3.27603	0.293138	0.353106	17.4	4.17133	0.482012	0.482473
3	31997	1997	F	2	0	44.7789	3.80174	0.100052	-0.226133	17.53	4.18688	0.495945	0.493253	55.155	4.01015	0.131442	-0.130169	17.63	4.19881	0.508489	0.505047
3	32007	2007	F	2	1	28.1231	3.33659	0.191822	0.0277695	22.45	4.73814	1.06217	0.944902	63.2377	4.1469	0.150905	-0.0719969	22.26	4.71805	1.04148	0.931613
4	41989	1989	F	2	0	76.7616	4.3407	0	-0.502949	16.6	4.07431	0.388916	0.40102	85.805	4.45208	0	-0.52302	16.61	4.07554	0.39107	0.403776
5	51989	1989	F	3	0	31.7876	3.45908	0.0877389	-0.2602	5.45	2.33452	-0.894286	-1.0244	55.0384	4.00803	0.12106	-0.161198	5.86	2.42074	-0.846434	-0.955667
6	61994	1994	F	3	0	36.083	3.58582	0.280544	0.273238	12.97	3.60139	-0.0288438	0.0135524	51.55	3.94255	0.233373	0.174482	13.03	3.60971	-0.0210473	0.02109
6	61995	1995	F	3	0	133.475	4.89391	0.288458	0.295133	16.98	4.12068	0.432648	0.439011	163.75	5.09834	0.274099	0.296203	16.83	4.10244	0.416396	0.425876
7	71989	1989	M	5	0	225.032	5.41624	0.000609266	-0.393256	4.65	2.15639	-0.959542	-0.996899	337.355	5.82114	0.000406409	-0.403221	4.64	2.15407	-0.977863	-1.0416
8	81989	1989	F	2	0	61.2994	4.11577	0.330621	0.411789	6.8	2.60768	-0.738921	-0.800598	80.03	4.3824	0.282627	0.321694	6.78	2.60384	-0.740526	-0.805247
9	91994	1994	F	2	0	135.277	4.90732	0.00606898	-0.486158	17.79	4.21782	0.525868	0.518598	163.78	5.09852	0.00509918	-0.50778	17.81	4.22019	0.52921	0.522611
10	101989	1989	F	3	0	184.533	5.21783	0	-0.502949	13.77	3.7108	0.0632245	0.10319	161.463	5.08428	0	-0.52302	13.29	3.64555	0.00888302	0.05053
10	102008	2008	F	3	1	53.8924	3.98699	0.00365592	-0.492834	20.76	4.55631	0.867671	0.795929	96.5154	4.5697	0.00274568	-0.514814	22.26	4.71805	1.04148	0.931613
11	111989	1989	M	5	0	44.7499	3.80109	0	-0.395383	8.59	2.93087	-0.640625	-0.569176	44.7499	3.80109	0	-0.404662	8.59	2.93087	-0.65386	-0.597383
12	121989	1989	F	3	0	99.3457	4.59861	0.292938	0.307528	6.29	2.50799	-0.797614	-0.882278	108.971	4.69108	0.29218	0.350245	6.32	2.51396	-0.79348	-0.879087
12	121990	1990	F	3	0	30.86	3.42946	0.358588	0.489164	8.41	2.9	-0.553633	-0.561099	30.86	3.42946	0.358588	0.548724	8.41	2.9	-0.552886	-0.561949
13	131993	1993	F	3	0	59.876	4.09228	0.208091	0.0727805	13.72	3.70405	0.0574702	0.097665	93.5	4.53796	0.195418	0.061044	13.65	3.69459	0.050325	0.0908218
14	141989	1989	F	3	0	256.085	5.54551	0.0113072	-0.471665	11.6	3.40588	-0.186511	-0.146631	203.2	5.31419	0.00984459	-0.493597	11.71	3.42199	-0.173001	-0.133127
14	141990	1990	F	2	0	254.503	5.53931	0.010876	-0.472858	11.51	3.39264	-0.196868	-0.157477	225.265	5.41728	0.00712829	-0.501715	11.47	3.38674	-0.200629	-0.162084
15	151989	1989	F	3	0	63.7889	4.15558	0.00218973	-0.49689	9.47	3.07734	-0.431643	-0.415807	93.2855	4.53567	0.00149734	-0.518545	9.54	3.08869	-0.422804	-0.406938
15	151990	1990	F	2	0	81.7247	4.40336	0.00905624	-0.477893	11.25	3.3541	-0.226791	-0.189051	169.745	5.1343	0.00485643	-0.508505	11.43	3.38083	-0.205234	-0.16694
15	151995	1995	F	3	0	215.453	5.37274	0.00243229	-0.496219	12.09	3.47707	-0.130119	-0.0883044	325.061	5.78401	0.0212327	-0.45956	11.97	3.45977	-0.143071	-0.102089
16	161992	1992	M	5	0	527.36	6.26788	0.318785	0.717262	8.95	2.99166	-0.611485	-0.535606	696.759	6.54644	0.288055	0.616766	8.42	2.90172	-0.667804	-0.61405
17	171990	1990	F	1	0	91.3745	4.51497	0.257126	0.208447	8.88	2.97993	-0.499543	-0.49561	129.05	4.8602	0.284624	0.327661	8.83	2.97153	-0.504537	-0.503185
17	171991	1991	F	3	0	217.036	5.38006	0.1235	-0.161259	10.21	3.19531	-0.346479	-0.319151	279.678	5.63364	0.112938	-0.185471	10.19	3.19218	-0.347979	-0.32192
18	181990	1990	M	4	0	78.3112	4.36069	0.486649	1.30316	11.1	3.33167	-0.437457	-0.347828	90.8094	4.50876	0.510319	1.4049	11.11	3.33317	-0.447154	-0.367331
18	181991	1991	M	5	0	1068.93	6.97441	0.304169	0.666251	5.64	2.37487	-0.879408	-0.876238	1526.05	7.33044	0.281003	0.591762	5.58	2.3622	-0.900758	-0.922573
19	191991	1991	M	5	0	264.954	5.57956	0.514506	1.40038	10.01	3.16386	-0.525685	-0.440503	455.85	6.12216	0.468492	1.25659	10.4	3.2249	-0.505392	-0.429241
20	201991	1991	M	4	0	168.85	5.12901	0.176667	0.221233	14.18	3.76563	-0.188151	-0.108161	216.225	5.37632	0.190448	0.270657	14.13	3.75899	-0.199435	-0.123826
20	201992	1992	M	4	0	205.905	5.32741	0.134786	0.0750574	13.23	3.63731	-0.265048	-0.179033	233.66	5.45387	0.154455	0.143027	13.23	3.63731	-0.273258	-0.19341
21	211991	1991	M	4	0	144.009	4.96988	0.163538	0.17541	6.83	2.61343	-0.783085	-0.74449	499.897	6.2144	0.179818	0.232964	6.95	2.63629	-0.788383	-0.76584
22	221995	1995	F	3	0	64.161	4.1614	0.0975603	-0.233027	14.79	3.84578	0.180612	0.213781	50.0861	3.91374	0.152727	-0.06655	14.81	3.84838	0.18386	0.217159
23	231991	1991	F	3	0	62.4636	4.13458	0.538457	0.986812	11.25	3.3541	-0.226791	-0.189051	74.5067	4.31089	0.523484	1.04156	11.23	3.35112	-0.228257	-0.191346
23	231992	1992	F	3	0	93.0903	4.53357	0.521503	0.939904	11.83	3.43948	-0.160041	-0.119103	154.375	5.03938	0.492281	0.948304	11.84	3.44093	-0.158036	-0.117565
23	231993	1993	F	2	0	126.176	4.83767	0.554039	1.02992	11.54	3.39706	-0.193416	-0.153857	196.923	5.28281	0.467347	0.87378	11.54	3.39706	-0.192571	-0.153607
24	241992	1992	F	3	0	102.648	4.63131	0.0206639	-0.445778	7.04	2.6533	-0.7113	-0.763222	224.875	5.41554	0.060126	-0.343316	7.09	2.66271	-0.70484	-0.756891
25	251992	1992	F	3	0	251.119	5.52593	0	-0.502949	7.53	2.74408	-0.654908	-0.688842	454.27	6.11869	0.00034671	-0.521984	7.35	2.71109	-0.67491	-0.717143
26	261992	1992	M	5	0	262.294	5.56947	0.368681	0.891415	11	3.31662	-0.445551	-0.356135	294.555	5.68547	0.363667	0.884884	10.76	3.28024	-0.475863	-0.397595
27	271992	1992	F	3	0	76.6757	4.33959	0	-0.502949	17.1	4.13521	0.446459	0.450919	76.905	4.34257	0	-0.52302	17.32	4.16173	0.472803	0.474586
27	271993	1993	F	3	0	196.138	5.27882	0	-0.502949	15.77	3.97115	0.293395	0.316497	81.915	4.40568	0	-0.52302	17.21	4.14849	0.46014	0.463711
28	281992	1992	F	3	0	81.451	4.4	0.220236	0.106384	7.79	2.79106	-0.624986	-0.650357	133.109	4.89117	0.216009	0.122586	7.59	2.755	-0.647282	-0.681073
29	291992	1992	M	5	0	43.2715	3.76749	0.816007	2.4527	11.71	3.42199	-0.388081	-0.297947	322.937	5.77746	0.445142	1.17379	11.11	3.33317	-0.447154	-0.367331
30	301992	1992	M	4	0	151.968	5.02367	0.515022	1.40218	8.71	2.95127	-0.630912	-0.557909	158.731	5.06721	0.513877	1.41752	8.65	2.94109	-0.648938	-0.59154
30	301993	1993	M	4	0	93.9286	4.54253	0.356821	0.850019	7.61	2.75862	-0.719949	-0.664303	168.585	5.12744	0.365606	0.891759	8.19	2.86182	-0.68667	-0.63687
30	301996	1996	M	5	0	112.864	4.72618	0.340859	0.794307	11.14	3.33766	-0.434219	-0.344516	139.236	4.93617	0.351712	0.842491	11.14	3.33766	-0.444693	-0.364759
31	311994	1994	M	4	0	214.065	5.36628	0.0282866	-0.296655	11.36	3.37046	-0.416412	-0.326404	528.735	6.27049	0.0772444	-0.130757	10.87	3.29697	-0.46684	-0.388031
31	311995	1995	M	5	0	102.288	4.6278	0.0691086	-0.154175	12.23	3.49714	-0.345991	-0.256441	191.374	5.25423	0.0701685	-0.155848	12.07	3.47419	-0.368409	-0.286687
31	312009	2009	M	5	1	451.483	6.11254	0.254382	0.492481	17.98	4.24028	0.119434	0.153973	594.493	6.38771	0.215023	0.357799	17.94	4.23556	0.113085	0.148701
32	321993	1993	M	4	0	248.47	5.51532	0.0663722	-0.163726	15.31	3.9128	-0.0966852	-0.0268864	555.39	6.31967	0.077728	-0.129042	13.34	3.6524	-0.264235	-0.184781
32	322009	2009	M	5	1	187.761	5.23517	0.128172	0.051974	17.6	4.19524	0.0886752	0.129094	226.572	5.42306	0.124872	0.0381287	17.7	4.20714	0.0933988	0.132445
32	322012	2012	M	5	1	109.841	4.69904	1.39e-17	-0.395383	16.1	4.01248	-0.0327399	0.0281643	266.066	5.58374	0.00796575	-0.376415	16.51	4.06325	-0.00421239	0.0501643
33	331993	1993	F	2	0	130.217	4.8692	0	-0.502949	17.03	4.12674	0.438403	0.443978	53.615	3.98183	0	-0.52302	17.05	4.12916	0.441722	0.447832
33	331994	1994	F	3	0	52.4003	3.95891	0	-0.502949	18.15	4.26028	0.567298	0.553387	122.616	4.80906	0	-0.52302	17.15	4.14126	0.453233	0.457765
33	332007	2007	F	3	1	40.5455	3.70242	0	-0.502949	21.43	4.62925	0.944778	0.855689	88.701	4.48527	0	-0.52302	21.41	4.62709	0.94363	0.856891
33	332008	2008	F	3	1	48.5528	3.88265	0	-0.502949	25.41	5.04083	1.40282	1.1929	49.6693	3.90539	0	-0.52302	25.42	5.04183	1.40525	1.1976
34	341994	1994	F	2	0	109.828	4.69891	0	-0.502949	16.97	4.11947	0.431498	0.438016	157.733	5.06091	0.00068153	-0.520983	16.44	4.05463	0.3715	0.386598
34	341995	1995	F	3	0	72.3412	4.28139	0	-0.502949	17.09	4.13401	0.445308	0.449928	112.455	4.72255	0	-0.52302	17.4	4.17133	0.482012	0.482473
35	351994	1994	M	4	0	163.111	5.09443	0.157114	0.152988	18.36	4.28486	0.150192	0.178589	203.025	5.31333	0.142167	0.0994555	18.41	4.29069	0.151637	0.180224
35	351998	1998	M	5	0	150.44	5.01356	0.186473	0.255459	19.57	4.4238	0.248134	0.255323	262.869	5.57166	0.13897	0.0881199	18.3	4.27785	0.142614	0.172883
35	352012	2012	M	5	1	207.069	5.33305	0.076032	-0.13001	23.22	4.81871	0.543577	0.473422	317.309	5.75988	0.0657602	-0.171479	23.84	4.88262	0.597039	0.518719
36	361994	1994	M	4	0	69.217	4.23725	0.00119624	-0.391207	6.19	2.48797	-0.834889	-0.813775	76.2965	4.33463	0.00108524	-0.400813	6.15	2.47992	-0.854004	-0.855257
37	371999	1999	F	3	0	51.1554	3.93487	0.260724	0.218401	9.95	3.15436	-0.376402	-0.352699	68.2447	4.2231	0.377556	0.605414	9.96	3.15595	-0.374455	-0.351684
38	381994	1994	F	1	0	99.5557	4.60072	0.0615588	-0.332633	11.96	3.45832	-0.14508	-0.103662	130.13	4.86853	0.0697859	-0.314445	11.43	3.38083	-0.205234	-0.16694
38	381995	1995	F	1	0	84.7867	4.44014	0.0843696	-0.269522	9.42	3.0692	-0.437397	-0.422471	83.425	4.42395	0.19609	0.0630507	8.41	2.9	-0.552886	-0.561949
38	381999	1999	F	3	0	48.514	3.88185	0.265071	0.230428	11.18	3.34365	-0.234847	-0.197614	102.289	4.6278	0.136189	-0.115979	12.64	3.55528	-0.0659428	-0.0236263
39	391994	1994	F	2	0	38.0374	3.63857	0.0114639	-0.471231	10.77	3.28177	-0.282032	-0.248315	43.3924	3.77028	0.0100491	-0.492985	10.68	3.26803	-0.291571	-0.259608
40	401994	1994	F	1	0	154.235	5.03848	0.367856	0.514806	14.53	3.81182	0.150689	0.185963	617.04	6.42493	0.169231	-0.0172241	13.12	3.62215	-0.0106868	0.0313138
40	401995	1995	F	1	0	20.69	3.02965	0.0710181	-0.306461	20.57	4.53542	0.845805	0.778807	41.98	3.73719	0.204105	0.0870059	19.38	4.40227	0.709943	0.672195
41	411994	1994	M	4	0	144.012	4.9699	0.190098	0.268112	14.11	3.75633	-0.193817	-0.113301	201.12	5.3039	0.219221	0.372687	14.02	3.74433	-0.208458	-0.132209
41	411995	1995	M	4	0	220.61	5.3964	0.241909	0.448946	16.27	4.03361	-0.0189795	0.0398328	223.355	5.40876	0.238975	0.442733	16.28	4.03485	-0.0230784	0.0339229
42	421994	1994	M	5	0	331.298	5.80302	0.0121157	-0.353095	9.67	3.10966	-0.553206	-0.470434	434.683	6.07462	0.0122383	-0.361265	9.73	3.11929	-0.56035	-0.489633
43	431995	1995	M	4	0	517.782	6.24955	0.00142318	-0.390415	7.06	2.65707	-0.764468	-0.720389	753.717	6.62502	0.00194903	-0.39775	6.78	2.60384	-0.802327	-0.784392
43	431996	1996	M	4	0	1350.11	7.20794	0.0180371	-0.332428	12.51	3.53695	-0.323327	-0.234458	1981.72	7.59172	0.0132972	-0.35751	11.79	3.43366	-0.391376	-0.309866
43	431997	1997	M	5	0	229.983	5.43801	0	-0.395383	12.55	3.5426	-0.320089	-0.231337	588.733	6.37797	0.000247748	-0.403783	12.54	3.54119	-0.329856	-0.248376
43	432012	2012	M	5	1	584.136	6.37013	0.00184253	-0.388952	13.19	3.6318	-0.268285	-0.182072	598.958	6.39519	0.00179693	-0.39829	13.13	3.62353	-0.281461	-0.201286
44	441996	1996	M	5	0	134.834	4.90405	0.149929	0.127909	15.19	3.89744	-0.106398	-0.0353718	174.49	5.16187	0.170447	0.199734	14.96	3.86782	-0.131353	-0.0615939
45	451995	1995	F	3	0	79.1665	4.37155	0.303644	0.337149	16.43	4.05339	0.369352	0.383883	109.52	4.69611	0.236025	0.18241	16.84	4.10366	0.417547	0.426877
45	451996	1996	F	2	0	62.3147	4.1322	0.283432	0.28123	14.78	3.84448	0.179461	0.212716	130.495	4.87133	0.290366	0.344822	14.74	3.83927	0.175802	0.209679
45	451997	1997	F	3	0	19.5864	2.97484	0.278151	0.266619	17.22	4.1497	0.460269	0.462786	40.2664	3.69552	0.304119	0.385927	17.06	4.13038	0.442873	0.448827
46	461996	1996	F	1	0	76.5326	4.33772	0.158642	-0.0640306	13.53	3.67831	0.035604	0.0765785	114.176	4.73774	0.138079	-0.110332	13.53	3.67831	0.036511	0.0774509
47	471996	1996	M	5	0	236.614	5.46643	0.137246	0.0836415	14.91	3.86135	-0.129063	-0.0553021	650.52	6.47777	0.07634	-0.133964	14.85	3.85357	-0.140376	-0.0697405
47	471998	1998	M	5	0	95.2684	4.5567	0.0393813	-0.257931	18.64	4.31741	0.172856	0.196566	178.311	5.18353	0.0271884	-0.308253	18.31	4.27902	0.143435	0.173551
48	481996	1996	M	5	0	270.269	5.59942	0.0393358	-0.25809	14.41	3.79605	-0.169534	-0.0913633	477.271	6.16808	0.0253234	-0.314866	14.81	3.84838	-0.143657	-0.0727104
49	491996	1996	M	5	0	377.14	5.93262	0.1832	0.244035	8.85	2.97489	-0.61958	-0.544862	1350.64	7.20833	0.167696	0.189981	11.83	3.43948	-0.388095	-0.306538
50	501996	1996	F	3	0	102.917	4.63392	0.120282	-0.170163	10.4	3.2249	-0.324613	-0.294904	136.28	4.91471	0.137329	-0.112573	10.76	3.28024	-0.282362	-0.249572
50	501998	1998	F	3	0	69.725	4.24456	0.0941485	-0.242466	15.22	3.90128	0.230098	0.259257	107.867	4.6809	0.0819374	-0.278126	14.49	3.80657	0.147023	0.182818
51	511996	1996	M	4	0	579.606	6.36235	0.0982999	-0.0522894	14.54	3.81314	-0.159012	-0.081928	661.798	6.49496	0.086212	-0.0989582	14.85	3.85357	-0.140376	-0.0697405
52	521996	1996	F	1	0	42.3458	3.74587	0.487485	0.845787	13.26	3.64143	0.00453092	0.0463572	73.3596	4.29537	0.551416	1.12505	12.94	3.59722	-0.0314078	0.0108309
52	521997	1997	F	2	0	47.2572	3.8556	0.512798	0.91582	13.94	3.73363	0.082789	0.121899	71.0808	4.26382	0.512542	1.00886	13.78	3.71214	0.0652902	0.105241
53	531997	1997	F	2	0	55.8941	4.02346	0.0969668	-0.234669	18.41	4.29069	0.597221	0.578299	60.0213	4.0947	0.0906292	-0.252149	18.4	4.28952	0.597129	0.579569
54	541996	1996	M	5	0	73.835	4.30183	0.320417	0.72296	6.46	2.54165	-0.813034	-0.784128	126.84	4.84293	0.267084	0.542405	7.44	2.72764	-0.74819	-0.713601
55	551996	1996	M	5	0	360.075	5.88631	0.287277	0.607292	10.43	3.22955	-0.491689	-0.404223	408.859	6.01337	0.270024	0.552831	10	3.16228	-0.538203	-0.465053
56	561997	1997	F	3	0	21.6879	3.07676	0.109209	-0.200797	15.53	3.94081	0.265775	0.291644	36.9962	3.61082	0.11777	-0.171032	15.79	3.97366	0.296675	0.320085
56	561998	1998	F	3	0	158.516	5.06586	0.0811554	-0.278414	11.61	3.40735	-0.18536	-0.145429	237.986	5.47221	0.0811788	-0.280394	12.15	3.48569	-0.12235	-0.0807981
57	571997	1997	M	5	0	61.3155	4.11603	0.0625414	-0.177096	8.81	2.96816	-0.622817	-0.548579	61.8757	4.12513	0.0619751	-0.184901	8.81	2.96816	-0.635814	-0.576056
57	571998	1998	M	5	0	208.507	5.33997	0.0873653	-0.090454	10.7	3.27109	-0.469834	-0.381285	186.45	5.22816	0.0841433	-0.106293	8.37	2.8931	-0.671905	-0.618984
58	581997	1997	F	1	0	210.964	5.35169	0.43321	0.695624	13.68	3.69865	0.0528668	0.093238	366.302	5.90346	0.457127	0.843236	13.98	3.73898	0.0883135	0.127292
58	581998	1998	F	2	0	355.464	5.87343	0.357274	0.485528	15.1	3.88587	0.216288	0.246631	545.62	6.30192	0.373138	0.59221	15.59	3.94842	0.273651	0.299345
59	591997	1997	F	1	0	104.99	4.65387	0.465291	0.784381	6.64	2.57682	-0.757334	-0.825883	220.155	5.39433	0.279424	0.31212	7.15	2.67395	-0.697933	-0.747655
59	591998	1998	F	1	0	225.943	5.42028	0.297122	0.319105	7.12	2.66833	-0.702093	-0.750906	239.534	5.4787	0.319722	0.43256	7.03	2.65141	-0.711747	-0.766166
59	591999	1999	F	3	0	148.444	5.00021	0.361887	0.498291	9.03	3.005	-0.48228	-0.475076	193.744	5.26654	0.346086	0.511357	8.96	2.99333	-0.489572	-0.48528
59	592008	2008	F	2	1	281.615	5.64054	0.437695	0.708032	6.19	2.48797	-0.809123	-0.898677	306.929	5.72662	0.431712	0.767275	6.25	2.5	-0.801538	-0.890556
59	592010	2010	F	3	1	131.651	4.88016	0.523284	0.944833	6.19	2.48797	-0.809123	-0.898677	187.492	5.23374	0.439232	0.789752	5.85	2.41868	-0.847585	-0.957364
60	601998	1998	M	4	0	444.495	6.09694	0.0721792	-0.143457	20.43	4.51996	0.317745	0.308427	599.371	6.39588	0.0602381	-0.19106	20.15	4.48888	0.294363	0.293557
60	601999	1999	M	5	0	823.825	6.71396	0.0879866	-0.0882855	17.21	4.14849	0.0571073	0.10328	1117.16	7.01855	0.107199	-0.0245404	16.8	4.09878	0.0195752	0.0704822
61	611998	1998	F	3	0	177.751	5.18038	0	-0.502949	10.65	3.26343	-0.295842	-0.263336	208.524	5.34005	0	-0.52302	10.5	3.24037	-0.312292	-0.282329
61	612008	2008	F	2	1	260.941	5.56429	0	-0.502949	13.85	3.72156	0.0724313	0.112009	312.82	5.74563	0	-0.52302	14.13	3.75899	0.105581	0.143726
62	621998	1998	F	1	0	79.9029	4.38081	0.0465714	-0.374099	21.04	4.58694	0.899895	0.821019	149.237	5.00553	0.0249348	-0.448495	20.62	4.54093	0.852688	0.786101
62	621999	1999	F	2	0	118.686	4.77648	3.22e-05	-0.50286	22.08	4.69894	1.01958	0.91278	122.164	4.80536	3.13e-05	-0.522927	22.05	4.69574	1.0173	0.913287
63	631998	1998	F	3	0	120.487	4.79154	0.56233	1.05286	10.54	3.24654	-0.308501	-0.27718	161.618	5.08524	0.578454	1.20586	10.55	3.24808	-0.306537	-0.275998
63	631999	1999	F	2	0	208.484	5.33986	0.284069	0.282991	12.26	3.50143	-0.110554	-0.0683457	286.548	5.65791	0.327443	0.455639	11.92	3.45254	-0.148827	-0.108031
64	641998	1998	M	5	0	210.995	5.35183	0.334694	0.772791	11.23	3.35112	-0.426934	-0.337085	289.416	5.66787	0.348067	0.829567	11.07	3.32716	-0.450435	-0.370765
65	652009	2009	M	5	1	535.785	6.28373	0.221811	0.378798	8.32	2.88444	-0.66248	-0.594817	814.087	6.70207	0.245729	0.466681	9.37	3.06105	-0.589879	-0.522943
66	661999	1999	M	4	0	113.805	4.73448	0.452864	1.18524	17.51	4.1845	0.0813903	0.123163	477.829	6.16925	0.302346	0.667442	18.93	4.35086	0.194291	0.214634
67	671998	1998	F	3	0	41.3728	3.72262	0.693689	1.41629	14.75	3.84057	0.176008	0.209518	66.0213	4.18998	0.686424	1.52856	14.77	3.84318	0.179256	0.212887
67	671999	1999	F	2	0	86.729	4.46279	0.517104	0.927734	16.68	4.08412	0.398123	0.409054	113.355	4.73052	0.561208	1.15431	16.64	4.07922	0.394524	0.406798
68	681998	1998	M	5	0	184.804	5.21929	0.103362	-0.0346229	12.89	3.59026	-0.292568	-0.205012	276.931	5.62377	0.0844859	-0.105079	12.97	3.60139	-0.294585	-0.213949
68	681999	1999	M	5	0	87.0289	4.46624	0.121909	0.0301142	17.68	4.20476	0.0951507	0.134354	115.9	4.75273	0.0964363	-0.0627031	17.75	4.21307	0.0975001	0.135841
69	691998	1998	M	5	0	115.491	4.74919	0.0222061	-0.317877	16.74	4.09145	0.0190639	0.0717792	171.445	5.14426	0.0195071	-0.33549	16.93	4.11461	0.0302386	0.0795333
70	701998	1998	F	2	0	101.828	4.62328	0.153437	-0.0784307	15.92	3.98999	0.310658	0.331934	155.441	5.04626	0.113213	-0.18465	16.62	4.07676	0.392221	0.404784
71	711999	1999	M	4	0	284.668	5.65132	0.202845	0.312601	12.32	3.50999	-0.338706	-0.249348	351.61	5.86252	0.194209	0.283994	12.41	3.52278	-0.34052	-0.2589
72	721999	1999	F	1	0	176.623	5.17402	0.0312016	-0.416623	18.16	4.26146	0.568449	0.554349	314.103	5.74972	0.0343792	-0.420268	18.08	4.25206	0.560292	0.548792
73	731999	1999	F	2	0	40.356	3.69774	0.367651	0.514241	25.62	5.06162	1.42699	1.20993	59.0973	4.07918	0.350039	0.523173	25.63	5.06261	1.42942	1.21467
74	741999	1999	M	5	0	178.513	5.18466	0	-0.395383	11.3	3.36155	-0.421268	-0.331326	672.13	6.51045	0.0639376	-0.177942	13.72	3.70405	-0.233065	-0.155242
75	751999	1999	F	3	0	52.7284	3.96515	0.119347	-0.172748	22.83	4.77807	1.1059	0.977619	80.1887	4.38438	0.0822805	-0.277101	22.97	4.7927	1.12321	0.992941
76	761999	1999	M	5	0	121.758	4.80203	0.195375	0.286529	20.62	4.54093	0.333124	0.320008	151.095	5.01791	0.224992	0.393149	20.57	4.53542	0.328814	0.320171
77	771999	1999	M	5	0	141.913	4.95521	0.326487	0.744146	21.37	4.62277	0.393832	0.365208	162.762	5.09229	0.335549	0.78518	21.44	4.63033	0.400177	0.37445
78	781999	1999	M	4	0	255.915	5.54484	0.342802	0.801089	22.84	4.77912	0.512819	0.451556	352.028	5.86371	0.357228	0.862052	23	4.79583	0.528137	0.469088
79	791999	1999	M	5	0	103.975	4.64415	0.210965	0.340943	24.89	4.98899	0.678753	0.567459	160.786	5.08007	0.185427	0.252852	24.99	4.999	0.69137	0.58527
80	801999	1999	M	5	0	434.212	6.07353	0.536287	1.4764	20.67	4.54643	0.337171	0.323047	486.323	6.18687	0.501554	1.37382	20.9	4.57165	0.355883	0.340892
81	812009	2009	F	2	1	162.977	5.09361	0.0682898	-0.31401	2.73	1.65227	-1.20732	-1.58337	275.573	5.61885	0.10316	-0.214697	2.55	1.59687	-1.22747	-1.63249
82	822007	2007	M	5	1	198.904	5.29282	0.145851	0.113676	18.33	4.28135	0.147764	0.176655	252.848	5.53279	0.182231	0.241522	18.29	4.27668	0.141794	0.172214
83	832007	2007	F	3	1	120.703	4.79333	0.0345253	-0.407427	21.93	4.68295	1.00232	0.89968	147.093	4.99107	0.0304953	-0.431876	21.55	4.6422	0.959746	0.869298
84	842008	2008	M	5	1	284.664	5.65131	0	-0.395383	16.84	4.10366	0.0271582	0.0785182	525.493	6.26434	0	-0.404662	16.67	4.08289	0.0089118	0.0613961
85	852008	2008	M	5	1	56.8819	4.04098	0.21372	0.350556	19.26	4.38862	0.223041	0.235895	136.612	4.91715	0.388753	0.973837	19.13	4.37379	0.210696	0.227743
86	862007	2007	F	3	1	95.2757	4.55677	0.0520747	-0.358873	8.64	2.93939	-0.527163	-0.528829	116.52	4.75806	0.0609438	-0.340872	9.06	3.00998	-0.47806	-0.471596
87	872008	2008	F	3	1	33.8674	3.52245	0	-0.502949	19.54	4.42041	0.727267	0.684579	43.8541	3.78087	0	-0.52302	18.99	4.35775	0.665048	0.635621
87	872009	2009	F	3	1	34.3854	3.53763	0	-0.502949	18.89	4.34626	0.652462	0.623832	53.7792	3.98489	0	-0.52302	18.26	4.27317	0.581013	0.566137
87	872011	2011	F	3	1	52.3432	3.95782	0	-0.502949	21.19	4.60326	0.917158	0.834391	56.0087	4.02551	0	-0.52302	21.33	4.61844	0.934421	0.849782
88	882007	2007	M	5	1	73.6189	4.2989	0.561336	1.56383	16.59	4.07308	0.00692235	0.0616328	113.282	4.72988	0.601477	1.72815	16.7	4.08656	0.0113726	0.063496
89	892011	2011	F	3	1	42.4774	3.74897	0	-0.502949	26.38	5.13615	1.51445	1.27099	42.4774	3.74897	0	-0.52302	26.38	5.13615	1.51576	1.27509
89	892012	2012	F	3	1	68.821	4.23151	0	-0.502949	28.34	5.32353	1.74002	1.42452	118.294	4.77317	0	-0.52302	27.95	5.28678	1.69649	1.39883
90	902007	2007	F	3	1	88.1167	4.47866	0.33571	0.425869	23.6	4.85798	1.19451	1.04309	138.712	4.9324	0.261751	0.2593	23.2	4.81664	1.14969	1.0126
90	902008	2008	F	3	1	190.866	5.25157	0.151689	-0.0832684	21.85	4.6744	0.993114	0.892676	265.402	5.58125	0.178856	0.011542	21.44	4.63033	0.947084	0.859553
91	912007	2007	F	3	1	91.3345	4.51453	0.10878	-0.201985	18.39	4.28836	0.594919	0.576389	114.615	4.74158	0.098165	-0.229626	18.28	4.27551	0.583315	0.568059
91	912008	2008	F	2	1	35.5061	3.56971	0.0129801	-0.467036	16.76	4.0939	0.40733	0.417068	57.6633	4.05462	0.0128189	-0.484707	17.8	4.219	0.528059	0.521637
92	922007	2007	F	3	1	66.2315	4.19316	0.550402	1.01986	18.97	4.35546	0.661668	0.631365	85.9166	4.45338	0.570906	1.1833	18.92	4.34971	0.65699	0.629017
93	932007	2007	F	3	1	95.4314	4.55841	0.0826976	-0.274148	13.83	3.71887	0.0701296	0.109806	124.585	4.82499	0.113371	-0.184177	14.46	3.80263	0.143569	0.179579
94	942009	2009	M	5	1	182.908	5.20898	0	-0.395383	18.46	4.29651	0.158287	0.185025	511.243	6.23685	0	-0.404662	18.01	4.24382	0.118827	0.153422
95	952010	2010	M	5	1	282.344	5.64313	0.0179147	-0.332856	16.24	4.02989	-0.0214078	0.0377781	368.839	5.91036	0.0185734	-0.338801	17.04	4.12795	0.0392615	0.0871648
95	952012	2012	M	5	1	419.386	6.03879	0.017628	-0.333856	18.75	4.33013	0.18176	0.203591	636.183	6.45549	0.0164188	-0.346441	19.33	4.39659	0.227101	0.240783
96	962007	2007	M	4	1	565.01	6.33684	0.415286	1.05408	6.77	2.60192	-0.787942	-0.750843	658.449	6.48989	0.382668	0.952261	6.28	2.50599	-0.84334	-0.840347
96	962008	2008	M	4	1	89.7637	4.49718	0.0908552	-0.0782732	0.95	0.974679	-1.25903	-1.64952	740.106	6.60679	0.270728	0.555326	3.08	1.75499	-1.10582	-1.2698
97	972007	2007	F	3	1	53.816	3.98557	0.149252	-0.0900087	11.84	3.44093	-0.15889	-0.117912	93.8924	4.54215	0.0940801	-0.241835	12.03	3.46843	-0.136164	-0.0949742
97	972008	2008	F	3	1	114.874	4.74384	0.13321	-0.134395	12.73	3.56791	-0.0564643	-0.0138747	139.32	4.93677	0.154403	-0.061543	13.24	3.63868	0.00312718	0.044891
98	982007	2007	M	5	1	96.769	4.57233	0.26	0.512087	16.55	4.06817	0.00368461	0.0589194	160.271	5.07687	0.221561	0.380982	16.56	4.0694	-0.000111077	0.0536801
98	982008	2008	M	5	1	301.04	5.70724	0.166185	0.184648	15.99	3.99875	-0.0416437	0.0205813	438.157	6.08258	0.159344	0.160365	15.57	3.94588	-0.081317	-0.016951
99	992007	2007	F	1	1	81.3574	4.39885	0.196721	0.0413233	13.52	3.67696	0.0344531	0.0754646	89.5821	4.49516	0.209239	0.102352	13.64	3.69324	0.0491738	0.0897098
99	992009	2009	F	2	1	55.937	4.02423	0.141738	-0.1108	13.23	3.63731	0.00107836	0.0429803	72.0287	4.27707	0.134385	-0.12137	13.47	3.67015	0.029604	0.0707432
100	1002007	2007	F	3	1	46.3624	3.83649	0	-0.502949	14.6	3.82099	0.158745	0.193477	61.7728	4.12346	0	-0.52302	14.5	3.80789	0.148174	0.183896
100	1002008	2008	F	3	1	71.0372	4.2632	0.0363136	-0.402479	14.26	3.77624	0.119616	0.15681	91.7719	4.51931	0.0283503	-0.438287	14.17	3.76431	0.110186	0.148094
100	1002009	2009	F	3	1	98.258	4.5876	0	-0.502949	15.02	3.87556	0.207081	0.238186	192.367	5.2594	0	-0.52302	15.03	3.87685	0.209186	0.240555
100	1002012	2012	F	3	1	205.423	5.32507	0	-0.502949	16.47	4.05832	0.373955	0.387923	232.317	5.4481	0	-0.52302	16.74	4.09145	0.406035	0.416853
101	1012007	2007	M	4	1	153.773	5.03548	0	-0.395383	9.93	3.15119	-0.532161	-0.4475	221.634	5.40103	0	-0.404662	10.46	3.23419	-0.500471	-0.423929
102	1022007	2007	F	1	1	42.8373	3.75741	0.0677272	-0.315566	24.58	4.95782	1.3073	1.12489	48.6885	3.88544	0.0691064	-0.316476	24.55	4.9548	1.3051	1.1261
102	1022008	2008	F	1	1	54.8316	4.00427	0.11913	-0.173348	23.03	4.79896	1.12891	0.994728	92.7109	4.52949	0.105773	-0.206888	22.47	4.74025	1.06565	0.949853
103	1032007	2007	F	2	1	228.42	5.43119	0	-0.502949	15.63	3.95348	0.277283	0.302023	291.775	5.67598	0	-0.52302	15.38	3.92173	0.249477	0.277424
104	1042007	2007	M	4	1	1620.65	7.39058	0.000751241	-0.392761	11.57	3.40147	-0.399414	-0.309278	2665.77	7.88825	0.000733231	-0.402062	10.44	3.2311	-0.502111	-0.425698
104	1042008	2008	M	5	1	1002.94	6.9107	0.00190602	-0.38873	13.07	3.61525	-0.277998	-0.191216	2115.95	7.65726	0.00142803	-0.399598	12.96	3.6	-0.295405	-0.214743
104	1042009	2009	M	5	1	476.85	6.1672	0	-0.395383	9.34	3.05614	-0.579917	-0.499992	1756.75	7.47122	0.000983599	-0.401174	9.73	3.11929	-0.56035	-0.489633
105	1052007	2007	M	5	1	210.4	5.34901	0.157923	0.155812	18.09	4.25323	0.128337	0.161125	232.746	5.44995	0.171491	0.203437	18.23	4.26966	0.136873	0.168199
106	1062007	2007	F	1	1	27.5889	3.31741	0.220806	0.107961	24.07	4.90612	1.2486	1.08253	44.495	3.79538	0.213048	0.113735	24.44	4.94368	1.29243	1.11697
107	1072008	2008	F	3	1	38.498	3.65061	0.0446127	-0.379518	17.81	4.22019	0.528169	0.52054	84.4671	4.43636	0.0244697	-0.449885	18.37	4.28602	0.593676	0.576695
108	1082008	2008	M	5	1	631.641	6.44832	0.00273339	-0.385842	11.73	3.42491	-0.386463	-0.296333	1105.67	7.00821	0.00156151	-0.399125	10.53	3.245	-0.494729	-0.417751
109	1092008	2008	M	4	1	309.191	5.73396	0.000347681	-0.394169	20.64	4.54313	0.334743	0.321224	391.16	5.96912	0.000274824	-0.403687	20.53	4.531	0.325533	0.317648
109	1092012	2012	M	5	1	335.429	5.81541	0.000320485	-0.394264	21.37	4.62277	0.393832	0.365208	628.81	6.44383	0.000170958	-0.404055	20.16	4.48999	0.295183	0.294193
110	1102010	2010	M	5	1	277.812	5.62695	0.138233	0.0870864	17.04	4.12795	0.0433469	0.0919365	361.427	5.89006	0.106253	-0.027894	16.79	4.09756	0.0187549	0.0697845
111	1112009	2009	M	5	1	571.005	6.3474	0.0471372	-0.230861	17.05	4.12916	0.0441563	0.0926053	944.762	6.85093	0.0338341	-0.284688	17.59	4.19404	0.0843759	0.124958
112	1122008	2008	F	3	1	40.744	3.70731	0.0177801	-0.453756	10.63	3.26037	-0.298144	-0.265848	68.8065	4.2313	0.0279222	-0.439567	10.58	3.25269	-0.303083	-0.272207
113	1132008	2008	F	3	1	49.4655	3.90128	0.063712	-0.326675	19.26	4.38862	0.695043	0.658537	63.5381	4.15164	0.09188	-0.24841	19.81	4.45084	0.759444	0.712097
113	1132009	2009	F	3	1	40.7799	3.70819	0.214403	0.0902445	21.58	4.64543	0.962041	0.86894	112.24	4.72064	0.128823	-0.137996	20.9	4.57165	0.884921	0.811344
114	1142008	2008	M	5	1	228.082	5.4297	0.144445	0.10877	14.11	3.75633	-0.193817	-0.113301	324.085	5.78101	0.15383	0.140813	13.95	3.73497	-0.214199	-0.137561
114	1142009	2009	M	5	1	357.688	5.87966	0.0859338	-0.0954503	12.64	3.55528	-0.312804	-0.224335	410.701	6.01787	0.0795296	-0.122654	12.89	3.59026	-0.301147	-0.220311
115	1152009	2009	F	1	1	22.0163	3.09178	0.184666	0.00796947	4.3	2.07364	-1.02663	-1.23814	50.3946	3.91988	0.206514	0.0942063	4.53	2.12838	-0.999539	-1.19585
116	1162009	2009	M	5	1	133.892	4.89703	0.436747	1.12898	16.26	4.03237	-0.019789	0.0391481	214.804	5.36973	0.37962	0.941454	15.18	3.89615	-0.113307	-0.0453901
117	1172009	2009	F	1	1	17.972	2.88881	0	-0.502949	18.5	4.30116	0.607578	0.586881	47.2597	3.85566	0.0484917	-0.378089	20.49	4.52659	0.837723	0.774323
118	1182009	2009	M	4	1	18.2456	2.90392	0.108216	-0.0176801	23.75	4.8734	0.586477	0.503622	40.3487	3.69756	0.122045	0.0281024	23.74	4.87237	0.588837	0.512857
119	1192009	2009	F	1	1	51.8482	3.94832	0	-0.502949	21.27	4.61194	0.926365	0.841504	62.8046	4.14003	0	-0.52302	21.45	4.63141	0.948235	0.86044
120	1202010	2010	M	4	1	132.749	4.88846	0.0465211	-0.233011	15.89	3.98623	-0.049738	0.0136649	171.651	5.14546	0.114639	0.00184353	15.55	3.94335	-0.0829575	-0.0184007
121	1212010	2010	F	2	1	156.443	5.05269	0.0361019	-0.403065	3.16	1.77764	-1.15783	-1.48066	254.928	5.54098	0.0555848	-0.356889	2.84	1.68523	-1.19409	-1.55991
122	1222010	2010	M	4	1	185.523	5.22318	0.089445	-0.0831952	18.8	4.3359	0.185807	0.206777	355.443	5.87336	0.156433	0.150041	19.58	4.42493	0.247608	0.256989
123	1232010	2010	F	3	1	26.6316	3.2821	0.0389823	-0.395096	22.73	4.7676	1.09439	0.969036	29.0004	3.36731	0.0462402	-0.384818	22.84	4.77912	1.10825	0.981784
123	1232011	2011	F	3	1	15.3398	2.73045	0.0948761	-0.240453	24.08	4.90714	1.24975	1.08336	38.9241	3.66161	0.0478698	-0.379947	24.04	4.90306	1.24639	1.0836
123	1232012	2012	F	2	1	18.155	2.89895	0.115603	-0.183107	24.8	4.97996	1.33262	1.14302	27.3179	3.30754	0.0812743	-0.280108	24.77	4.97695	1.33042	1.1443
124	1242010	2010	M	5	1	57.0175	4.04336	0.123248	0.0347853	10.8	3.28634	-0.46174	-0.372863	116.581	4.75858	0.124992	0.0385533	10.77	3.28177	-0.475043	-0.396723
125	1252010	2010	M	5	1	198.931	5.29296	0.0168357	-0.336621	20.3	4.50555	0.307222	0.300473	299.824	5.7032	0.0145464	-0.353081	20.87	4.56837	0.353422	0.339015
126	1262010	2010	M	5	1	87.2098	4.46832	-4.2e-14	-0.395383	19.85	4.45533	0.270798	0.272739	145.359	4.97921	1.5e-14	-0.404662	20.29	4.50444	0.305847	0.302459
127	1272010	2010	F	3	1	57.9015	4.05874	-3e-13	-0.502949	18.46	4.29651	0.602975	0.58307	62.4707	4.1347	-2e-13	-0.52302	18.44	4.29418	0.601734	0.583397
128	1282011	2011	M	4	1	587.221	6.3754	0.00746509	-0.369327	7.59	2.755	-0.721568	-0.666306	1084.76	6.98911	0.0160641	-0.347699	7.1	2.66458	-0.776079	-0.749659
129	1292011	2011	F	2	1	33.2469	3.50396	0.0818751	-0.276423	20.48	4.52548	0.835447	0.770669	47.4368	3.8594	0.0576839	-0.350615	20.96	4.57821	0.891828	0.816731
130	1302011	2011	F	3	1	40.3083	3.69656	0.0274188	-0.427089	26.07	5.10588	1.47877	1.24619	63.2006	4.14631	0.0572004	-0.35206	25.95	5.09411	1.46626	1.24056
131	1312011	2011	F	3	1	93.4396	4.53732	0.0564249	-0.346837	24.53	4.95278	1.30154	1.12075	114.113	4.73719	0.0494707	-0.375163	24.24	4.92341	1.26941	1.10032
132	1322011	2011	M	5	1	155.098	5.04405	0.326293	0.743467	1.06	1.02956	-1.25013	-1.61921	429.355	6.06228	0.208515	0.334723	1.84	1.35647	-1.20754	-1.4977
133	1332012	2012	M	5	1	36.7455	3.60402	0.0993195	-0.0487307	19.21	4.38292	0.218994	0.232747	78.6071	4.36446	0.0657042	-0.171678	19.25	4.38748	0.220539	0.235575
134	1342012	2012	F	2	1	62.3821	4.13328	0.132957	-0.135094	18.83	4.33935	0.645556	0.618173	71.1888	4.26534	0.130389	-0.133314	18.73	4.32782	0.635118	0.611029
135	1352012	2012	F	1	1	81.3799	4.39913	0	-0.502949	10.86	3.29545	-0.271674	-0.237104	98.4666	4.58972	0	-0.52302	10.86	3.29545	-0.27085	-0.237078
136	1362012	2012	M	5	1	121.624	4.80094	0.0800989	-0.115816	22	4.69042	0.444826	0.402567	214.522	5.36841	0.0491288	-0.230453	20.92	4.57384	0.357523	0.342143
137	1372012	2012	F	3	1	78.513	4.36326	0.407627	0.624841	6.61	2.57099	-0.760787	-0.830658	98.0223	4.58519	0.395465	0.65894	6.63	2.57488	-0.757794	-0.829042
138	1382012	2012	M	5	1	173.196	5.15443	0.0158782	-0.339963	16.09	4.01123	-0.0335494	0.027476	334.136	5.81155	0.0199013	-0.334092	17.11	4.13642	0.0450033	0.0920084
139	1392012	2012	M	5	1	108.711	4.68869	0.0760952	-0.12979	15.37	3.92046	-0.0918286	-0.0226563	129.137	4.86087	0.0678374	-0.164114	15.4	3.92428	-0.0952614	-0.0293032
140	1402012	2012	F	1	1	14.6597	2.6851	0.145042	-0.101659	18.04	4.24735	0.554639	0.542794	18.6915	2.92807	0.119784	-0.165011	18.07	4.25088	0.559141	0.547826
141	1412012	2012	F	3	1	193.73	5.26646	0.0462701	-0.374932	7.69	2.77308	-0.636495	-0.665082	286.919	5.6592	0.0322822	-0.426535	8.04	2.83549	-0.595479	-0.614946
142	1422012	2012	M	4	1	136.149	4.91375	0	-0.395383	10.27	3.20468	-0.50464	-0.417957	254.551	5.5395	0.0346161	-0.281915	10.04	3.1686	-0.534922	-0.46144
143	1432012	2012	F	3	1	71.544	4.27031	0	-0.502949	12.05	3.47131	-0.134722	-0.0930209	252.781	5.53252	0	-0.52302	11.99	3.46266	-0.140769	-0.0997152
144	1442012	2012	F	2	1	73.2893	4.29441	0.616563	1.20291	22.04	4.69468	1.01498	0.909291	90.9306	4.5101	0.583469	1.22085	21.99	4.68935	1.0104	0.908035
145	1452012	2012	F	3	1	149.448	5.00695	0.0430689	-0.383789	1.44	1.2	-1.35578	-1.95392	239.14	5.47705	0.0269156	-0.442575	1.36	1.16619	-1.36446	-1.98631
146	1462012	2012	M	5	1	340.135	5.82934	0	-0.395383	10.93	3.30606	-0.451217	-0.361973	356.862	5.87735	0	-0.404662	10.96	3.31059	-0.459458	-0.380242
147	1472012	2012	M	4	1	623.892	6.43598	0.0513964	-0.215995	9.57	3.09354	-0.5613	-0.479337	844.285	6.73849	0.0379798	-0.269987	9.44	3.07246	-0.584137	-0.516416
